# Supplementary material for: Inherited human CARD9 deficiency impairs lymphoid cell, but not fibroblast, IL-17–mediated immunity
Source: JCI Insight. 2026 Apr 22;11(8):e190875. doi: 10.1172/jci.insight.190875 (PMC13135412; doi:10.1172/jci.insight.190875)
Supplement: Supporting data values [file jciinsight-11-190875-s085.xlsx]

## Sheet: Fig 1C
CARD9-/- pts	MAF	CADD
p.M1I	-6	25.5
p.R18W	-6	25.9
p.S23X	-6	37
p.R35Q	-6	32
p.R57H	-6	29.7
p.G62fs	-6	33
p.L64fs*59	-6
p.R70W	-4.68	25.1
p.G72S	-6	27.2
p.Y91H	-4.66	25.5
p.G96del36	-6	22.8
p.R101C	-6	23.4
p.R101L	-6	23.3
p.Q158X	-6	38
P1; p.K225	-6	35
p.D274fs*60X	-6
p.Q289X	-5.1	38
p.Q295X	-4.92	38
p.F302del	-6
p.R317R	-6	19.28
p.R373P	-4.68	15.73
p.A380P	-6	6.616
c.-529T>C	-6	2.81
c.1434+1G>C	-2.48	23.6
gnomAD (HOM)	MAF	CADD
c.*246C>G	-2.9527	2.246
c.*91C>T	-3.97014	6.575
p.G514R	-4.23704	7.003
c.1434+1G>C	-2.48	23.6
p.Q463L	-5.09066	8.958
p.V409M	-4.13308	3.781
p.Val385Leu	-1.83978	13.16
p.R373W	-4.72674	19.07
c.951+4G>A	-3.16322	0.051
p.R309C	-3.48402	29.8
p.R305H	-4.11339	26.2
p.E270V	-2.46277	14.73
c.628-4G>A	-3.82668	0.382
c.627+4C>T	-2.83282	4.055
p.A170T	-3.0907	15.8

## Sheet: Fig 2B
	a		b		c		d		e
NS	0.41	0.16	16.21	19.43	44.87	27.49	23.01	28.65	21.64	17.74
Curd	0.42	0.19	21.61	15.78	46.69	39.18	25.42	28.66	22.43	13.49
HKCA	0.46	0.17	35.6	16.58	60.86	44.64	32.41	30.1	28.6	12.15

## Sheet: Fig 2C
HDs	P1
0.975578	0.574646
1	0.648732
1.03276	0.23
0.956255	0.109048
0.659093	0.3
0.89
1.19
0.659093
1.1652
1.1757

## Sheet: Fig 2E
left panel
HDs	P1
2793	2905
1823	1753
2227
2219
2069
right panel
	HDs					P1
CD3+	1888	1537	1269	2589	1651	1349	2338
CD19+	2889	1643	1736	2031	1264	1616	2176
Monocytes	10354	7128	6296	10874	7431	6133	9288

## Sheet: Fig 2G
IL-6
	HDs						P1
NS	0.1	0.1	0.1	0.1	1	0.26	0.1	0.1	6.33	1
LPS	9671.52	10120.3	14090.9	13228.2	29055.9	26092.4	0.1	0.1	27298.2	30643.7
Staph	11070.1	12149.2	22786	26903.4	29627	28356.4	3133.55	5685.95	28193.4	28738.1
Zymo	271.112	443.158	676.43	519.4	431.91	553.88	1	1	5.42383	13.7542
Curd	2244.87	4415.19	2102.42		700.33		0.1	0.1	31.9	45.12
HKCA	206.2	532.28	778.16	225.74	241.42	163.76	0.1	0.1	11.77	13.35
PMA+Iono	5203.24	5483.82	27492.2	30828.2	9415.06	10024.7	8337.63	6194.62	30451.1	26751.5
TNF
	HDs						P1
NS	0.1	0.1	0.1	0.1	1	0.95	0.1	0.1	0.73	1
LPS	6079.74	9355.73	3307.97	9533.47	4003.5	2949.8			5269.4	5778.4
Staph	10307.1	6054.22		6755.57		8069.09	3115.37	2628.21	6245.88	5420.31
Zymo	1087.25		2143.3	5487.21	825.64	1003.97	6.27	6.83	32.53	17.46
Curd	2077.02	1434.47	2532.21		1156.11		0.1	0.1	30.77	82.83
HKCA	1434.92	573.625	1053.98	550.377	1935.2	2274	0.1	0.1	6.72	7.46
PMA+Iono	7045.75	3202.13	6662.38	4584.76	5426.36	5569.35	5856.48	3281.92

## Sheet: Fig 3A
T cells				B cells				NK
HDs	P1	Q289X/Q289X	R70W	HDs	P1	Q289X/Q289X	R70W	HDs	P1	Q289X/Q289X	R70W
68.9				8.18				20.1
68.3				12.7				13.5
82.3				8.24				6.66
80				7.24				8.63
81.8				8.09				8.03
63.4				15.8				15.9
84.1				4.38				5.16
74.8				11.8				4.72
58.1				6.89				17.6
	56.4				5.26				19.1
74.7				9.06				12.2
70.1				9.61				11.3
	60.1				17.1				10.6
	66.7				12				11.8
	57.7				12.9				23.6
	60.3				17.7				12
69.2				4.28				21.9
	54.5				19.6				8.45
77.4				12.3				8.53
		66.6				17.3				12.5
		80.8				7.7				4.73
73.5				13.9				11.2
76.5				8.99				12
		55.1				7.37				2.94
			55.4				12.4				3.35
54.9				8.53					12.7
40.4				5.73					6.17

## Sheet: Fig 3B
MAIT
HDs	P1	Q289X/Q289X	R70W	HDs	P1	Q289X/Q289X	R70W
3.59				96.4
2.63				97.4
2.4				97.6
4.22				95.8
2.26				97.7
0.75				99.3
3.12				96.9
0.99				99
4.45				95.6
	0.67				99.3
1.88				98.1
1.87				98.1
	2.68				97.3
	3.26				96.7
	0.92				99.1
	1.39				98.6
	0.92				99.1
2.39				97.6
		0.84				99.2
		2.97				97
		5.01				95
			11.6				88.4
6				94
18.5				81.5
5.6				94.4
5.61				94.4
9.05				91

## Sheet: Fig 3C
Controls CD4+	Patient	Q289X	R70W	Controls CD8+	Patient	Q289X	R70W
58				39.9
55.6				41.3
67.7				29
67.3				30.2
46.7				50.4
63.5				34.1
66.3				30.3
72.6				24.4
66.1				29.8
	58				37.1
68.8				30.1
74.7				23.2
	61.5				36.8
	69.1				29.5
	68.5				30.1
	69.8				28.8
60.5				37.8
	58.3				38.9
72.4				26.5
		80				18.5
		77.3				21.2
		69.3				30.1
			64				29.1
68.8				27.4
64.4				31.8
66.4				32.5
65				31.8

## Sheet: Fig 3D
Controls Naive	Patient	Q289X	R70W	Controls TCM	Patient	Q289X	R70W	Controls TEM	Patient	Q289X	R70W	Controls 'EMRA'	Patient	Q289X
53.8				36.3				8.87				0.84
34.8				54.7				9.41				0.95
57.2				29.8				7.41				5.66
48.5				36.6				12.7				2.27
17.8				29.2				43				9.91
31.9				48.1				18.1				1.96
45				32.9				21				0.61
66.6				26.5				6.48				0.095
45.2				42.4				11.4				0.35
	60				19.2				19.6				0.92
65.3				28.9				5.64				0.25
56.8				36				6.91				0.23
	65.6				23.9				9.84				0.61
	65.3				17.6				14.2				1.05
	64.7				20.9				11.9				0.87
	64.1				20.4				12.7				0.97
54.6				22.7				19.3				0.83
	41				12.9				40.4				2.79
46.2				33.7				17.9				1.06
		55.1				13.7				23.1				2.81
		35.2				26.8				32.7				1.65
		48.2				26				15.2
			42				17.9				13.1
16.8				35.4				22.5
55				21.9				9.55
55.1				15.9				26.5				0.8
25.1				25.1				48.6				1.02

## Sheet: Fig 3E
Controls -N	Patient-N	Q289X/Q289X-N	R70W	Controls-TCM	Patient-TCM	Q289X/Q289X-TCM	R70W	Controls-TEM	Patient-TEM	Q289X/Q289X-TEM	R70W	Controls-EMRA	Patient-EMRA	Q289X/Q289X-EMRA	R70W
43.5				9.37				13.6				24.6
18.7				13.1				16				39.6
28.6				5.25				6				53.7
37.5				3.29				5.7				47.2
21.6				5.94				9.94				56.2
20.4				12.9				18.4				32.7
13.8				13.5				32.6				19
25.4				7.55				20.7				12.4
15.2				9.82				27				20.4
	64.7				4.79				20.9				25.9
62.8				8.1				13.5				13.7
54.2				13.1				15.8				13.3
	62				8.65				10.2				15.8
	63.7				4.05				4.9				15.9
	62.9				4.32				5.71				18.2
	66				4.15				5.13				15.4
73.4				4				9.06				8.49
	35.8				4.55				15.1				41.8
57.2				9.91				12.3				16.4
		6.11				7.59				46.2				36.4
		43.6				6.8				28.8				17.3
		17				12.3				36.5				28.5
			36.4				12.4				25.3				20.4
10.6				19				41.2				26.2
20.2				20.2				32.6				18.5
60.4				4.72				10.5				22.6
51.5				6.12				21.1				17.4

[truncated: 31 more sheets: Fig 3F, Fig 3G, Fig 3H, Fig 4A, Fig 4B, Fig 4C, Fig 4D, Fig 4E, Fig 4F, Fig 4G, Fig 4H, Fig 4I, Fig 5A, Fig 5B, Fig 5C, Fig 5D, Fig 6, Sup Fig 1B, Sup Fig 1C, Sup Fig 2A …]
